# Supplementary material for: Characterization of miRNAs in Milk Small Extracellular Vesicles from Enzootic Bovine Leukosis Cattle
Source: Int J Mol Sci. 2022 Sep 15;23(18):10782. doi: 10.3390/ijms231810782 (PMC9503721; doi:10.3390/ijms231810782)
Supplement: Supplementary file 1 [file ijms-23-10782-s001.zip]

Archive with 1 entries (1 files):
- ijms-1895165-supplementary.pdf
